# Supplementary material for: QiShenYiQi Pill Ameliorates Cardiac Fibrosis After Pressure Overload-Induced Cardiac Hypertrophy by Regulating FHL2 and the Macrophage RP S19/TGF-β1 Signaling Pathway
Source: Front Pharmacol. 2022 Jul 13;13:918335. doi: 10.3389/fphar.2022.918335 (PMC9326396; doi:10.3389/fphar.2022.918335)
Supplement: Supplementary file 1 [file Table2.XLSX]

## Sheet: Fig 1C&D
Fig 1C
sham4w	sham10W	sham10W+TMZ	sham10W+QSYQ	AAS4W	AAS10W	AAS10W+TMZ	AAS10W+QSYQ
4	8	6	3	7.6	41.759	13.825	10
6	3	4	5	20	72.435	1.8	3.1
2	1	1	2	20.1	54.8	6.1	4.2
Fig 1D
sham4w	sham10W	sham10W+TMZ	sham10W+QSYQ	AAS4W	AAS10W	AAS10W+TMZ	AAS10W+QSYQ
7.182	8.28	11.114	7.754	26.612	29.984	26.515	9.492
5.931	14.93	10.769	4.333	19.062	39.365	32.542	17.184
8.743	11.941	10.819	16.165	30.99	57.294	21.848	16.635

## Sheet: Fig 2B
Fig 2B
sham4w	sham10W	sham10W+TMZ	sham10W+QSYQ	AAS4W	AAS10W	AAS10W+TMZ	AAS10W+QSYQ
0	0	0	0	0.12	0.75	0.28	0.03
0	0	0	0	0.35	0.67	0	0
0	0	0	0	0.5	1	0.13	0
0	0	0	0	0.36	0.54	0	0
0	0	0	0	0.5	0.08	0	0
0	0	0	0	0.29	0	0.12	0

## Sheet: Fig 2C&D
Fig 2C
4w sham	10w sham	TMZ	QSYQ	4w AAC	10w AAC	10w AAC+TMZ	10w AAC+QSYQ
130.227	133.54	125.763	116.465	122.974	130.971	144.733	124.276
118.882	126.879	119.44	143.431	126.693	151.056	116.837	130.971
138.596	121.858	122.23	145.477	155.519	158.581	117.023	126.693
136.736	129.068	134.876	139.154	113.489	178.208	119.068	142.315
Fig 2D
sham4w	sham10W	sham10W+TMZ	sham10W+QSYQ	AAS4W	AAS10W	AAS10W+TMZ	AAS10W+QSYQ
0.596651	1.05083	1.14755	0.318282	1.43908	1.43908	0.882345	0.911647
0.479443	0.505013	1.13874	0.721184	0.845718	1.28525	0.464792	0.810127
0.750486	0.918973	0.376886	0.863962	1.14606	1.2999	0.582	1.08746
0.940949	0.675808	0.967368	1.03618	1.41351	1.62955	0.845718	0.743161

## Sheet: Fig 2F-J
Fig 2F
sham4w	sham10W	sham10W+TMZ	sham10W+QSYQ	AAS4W	AAS10W	AAS10W+TMZ	AAS10W+QSYQ
0.452737	0.781913	0.694106	0.741524	0.786608	1.2703	0.576177	0.635157
0.413625	0.50492	0.520103	0.600718	0.510844	1.03304	0.74666	0.53735
0.641197	0.400825	0.581507	0.720016	0.705814	0.956784	0.770391	0.784076
0.54084	0.824621	0.808509	0.687419	0.664352	1.5076	0.973801	0.643791
Fig 2G
sham4w	sham10W	sham10W+TMZ	sham10W+QSYQ	AAS4W	AAS10W	AAS10W+TMZ	AAS10W+QSYQ
0.791384	0.761263	0.734888	0.718754	0.907523	1.1765	0.839839	0.733522
0.880516	0.890181	0.913407	0.844458	0.941388	0.980963	0.85872	0.815695
0.87166	0.841248	0.777478	0.762811	0.794603	0.977908	0.913491	0.838741
0.712681	0.855633	0.725221	0.896489	0.836428	0.97457	0.956501	0.90627
Fig 2H
sham4w	sham10W	sham10W+TMZ	sham10W+QSYQ	AAS4W	AAS10W	AAS10W+TMZ	AAS10W+QSYQ
0.573361	0.597169	0.585825	0.645571	0.85583	0.804641	0.804295	0.684611
0.424538	0.33258	0.374707	0.371832	0.633152	0.838669	0.497071	0.348472
0.534059	0.418998	0.633793	0.468754	1.0268	1.26581	0.92674	0.614663
0.515769	0.535187	0.714069	0.751387	1.0396	0.992957	1.16188	0.606542
Fig 2I
sham4w	sham10W	sham10W+TMZ	sham10W+QSYQ	AAS4W	AAS10W	AAS10W+TMZ	AAS10W+QSYQ
0.830742	1.05433	1.1158	0.93884	0.829304	1.06475	0.925162	0.780381
0.967152	0.933603	0.729057	0.899991	0.670645	0.750726	0.717384	1.02974
1.17691	1.11988	1.01735	0.891994	0.858888	0.816141	0.82873	0.767849
0.969036	1.15417	1.17101	0.996411	0.818831	1.00099	0.944414	0.8696
Fig 2J
sham4w	sham10W	sham10W+TMZ	sham10W+QSYQ	AAS4W	AAS10W	AAS10W+TMZ	AAS10W+QSYQ
0.690179	0.566397	0.525025	0.687626	1.03199	0.75571	0.869356	0.877278
0.438957	0.356233	0.513961	0.413151	0.944094	1.11714	0.692894	0.338408
0.45378	0.374145	0.622982	0.525513	1.19549	1.55096	1.11827	0.8005
0.53225	0.463699	0.609791	0.754093	1.26961	0.991976	1.23026	0.697495

## Sheet: Fig 2L
Fig 2L
control	Ang II	TMZ	QSYQ	ASIV	R1	DLA	DO
0.424	5.656	1.227	0.424	0.424	3.061	1.635	0.424
0	20.524	1.292	0	1.143	9.101	6.036	0.632
0.1	7.036	1.109	0.828	3.229	2.014	1.972	3.207
0	3.726	0.94	0	0	6.901	5.629	0

## Sheet: Fig 2M&N
Fig 2M
control	Ang II	TMZ	QSYQ	ASIV	R1	DLA	DO
90.9861	143.303	119.812	106.98	134.504	88.9403	117.766	148.08
105.013	127.623	127.065	112.612	121.331	85.0349	134.504	104.934
117.023	166.675	116.837	122.974	122.23	106.98	145.849	121.486
112.745	152.73	95.0775	125.206	115.535	126.135	132.209	114.276
Fig 2N
control	Ang II	TMZ	QSYQ	ASIV	R1	DLA	DO
0.614947	0.978281	0.796179	0.861033	0.648485	1.2646	0.80586	0.752969
0.588478	1.28713	0.690923	0.846977	0.684791	0.737392	0.665463	1.17655
0.837645	1.15511	0.64092	0.902535	0.608721	1.04892	0.8756	1.03679
0.802586	1.02195	0.963944	0.671132	0.711985	0.7931	0.836981	1.08561

## Sheet: Fig 2P-R
Fig 2P
control	Ang II	TMZ	QSYQ	ASIV	R1	DLA	DO
0.139064	1.50017	0.774974	0.555125	0.74247	0.784945	0.464094	0.53142
0.578457	1.23199	1.04395	0.537747	0.880947	0.774866	0.931742	0.26921
0.822142	1.19786	0.962136	0.853797	1.15979	0.729237	0.448262	0.609057
0.881389	1.00643	1.96611	0.777851	0.91345	1.12914	0.642596	0.6928
Fig 2Q
control	Ang II	TMZ	QSYQ	ASIV	R1	DLA	DO
0.597654	0.869555	0.784433	0.784505	0.813194	0.653891	0.522844	0.603343
0.718584	0.98715	0.568188	0.333365	0.272066	0.445864	0.504416	0.422678
0.560811	1.15033	0.591926	0.788223	0.530749	0.564883	0.630357	0.674298
0.63088	1.58898	0.840117	0.533067	0.999301	0.984033	0.813165	0.973757
Fig 2R
control	Ang II	TMZ	QSYQ	ASIV	R1	DLA	DO
1.0652	1.18859	1.02474	0.720289	0.950452	1.19501	1.26768	1.21815
0.795299	1.06755	0.979087	0.797276	1.04929	1.39062	1.22709	1.18614
0.736699	1.84568	0.852244	0.908845	1.15089	1.22522	1.43257	1.67333
1.09201	1.24119	0.985419	0.754253	1.21623	1.14831	1.61522	1.36521

## Sheet: Fig 3A&B
Fig 3A
4w sham	10w sham	TMZ	QSYQ	4w AAC	10w AAC	10w AAC+TMZ	10w AAC+QSYQ
398.012	545.442	545.442	348.868	496.916	433.114	642.325	426.094
353.08	500.511	320.786	300.82	327.807	522.977	688.66	424.69
392.395	343.252	281.471	466.813	326.403	624.072	421.881	354.485
277.736	183.184	288.492	366.617	548.25	734.996	291.3	347.464
	202.04				885.914		459.792
Fig 3B
sham4w	sham10W	sham10W+TMZ	sham10W+QSYQ	AAS4W	AAS10W	AAS10W+TMZ	AAS10W+QSYQ
404.11	386.103	440.124	353.363	503.967	536.707	520.337	492.508
446.672	410.658	322.26	400.836	476.138	600.55	549.803	364.822
417.206	305.89	302.616	397.562	445.035	507.241	435.213	467.953
353.363	456.494	368.096	551.44	477.775	448.309	409.021	412.109
		554.714			466.316	377.918

## Sheet: Fig 3D
Fig 3D
sham4w	sham10W	sham10W+TMZ	sham10W+QSYQ	AAS4W	AAS10W	AAS10W+TMZ	AAS10W+QSYQ
0.158	0	0.003	0	0.761	6.556	0.405	0.497
0.188	0.001	0	0	0.741	6.178	0.049	0.836
0	0	0	0.002	0.431	4.228	0.244	0.28
0	0.007	0.012	0	0.543	6.023	0.25	0.369
0.227	0	0	0.1039	0.5855	5.101	0.375	0.824
0.194	0.1121	0.121	0	0.63	6.214	0.209	0.195

## Sheet: Fig 3E&F
Fig 3E
control	Ang II	Ang II+TMZ	Ang II+QSYQ	Ang II+ASIV	Ang II+R1	Ang II+DLA	Ang II+DO
306.745	456.984	486.47	355.889	478.045	190.205	277.259	475.237
173.356	694.277	230.924	250.581	475.237	134.041	347.464	271.643
292.704	510.34	239.348	277.259	556.675	253.389	538.422	305.341
282.875	535.614	117.192	305.341	368.526	321.348	409.245	285.684
Fig 3F
control	Ang II	Ang II+TMZ	Ang II+QSYQ	Ang II+ASIV	Ang II+R1	Ang II+DLA	Ang II+DO
392.651	412.295	307.527	300.979	341.904	394.288	366.459	413.932
361.548	438.487	369.733	322.26	417.206	386.103	335.356	435.213
312.438	371.37	395.925	297.705	412.295	400.836	350.089	415.569
359.911	381.192	343.541	376.281	415.569	382.829	297.705	333.719
358.274	466.316	325.534	359.911	445.035	400.836	313.503	364.822

[truncated: 22 more sheets: Fig 3H, Fig 4B&D&F&H, Fig 4I&J, Fig 4L, Fig 5C&D, Fig 5G-L, Fig 6B-F, Fig 6H-K, Fig 7B-D, Fig 7E&F, Fig 7G&H, Fig 8B-D, Fig 8E&F, Fig 8G&H, Sup Fig 1, Sup Fig 2, Sup Fig 3, Sup Fig 4, Sup Fig 5, Sup Fig 6 …]
