# Supplementary material for: QiShenYiQi Pill Ameliorates Cardiac Fibrosis After Pressure Overload-Induced Cardiac Hypertrophy by Regulating FHL2 and the Macrophage RP S19/TGF-β1 Signaling Pathway
Source: Front Pharmacol. 2022 Jul 13;13:918335. doi: 10.3389/fphar.2022.918335 (PMC9326396; doi:10.3389/fphar.2022.918335)
Supplement: Supplementary file 2 [file Table3.XLSX]

## Sheet: Sheet1
Supplementary Figure 2J
sham4w	sham10W	sham10W+TMZ	sham10W+QSYQ	AAS4W	AAS10W	AAS10W+TMZ	AAS10W+QSYQ
16.4396	16.8474	18.4789	17.0801	21.7991	23.6837	23.645	17.3821
19.7436	20.6528	22.1683	19.8446	22.2693	25.3002	20.3498	21.3601
21.6631	20.8549	17.824	20.6528	22.0673	27.7249	19.8446	22.8755
20.9559	21.6631	21.057	20.9559	20.9559	21.4611	19.6425	21.8652
19.9456	21.4611	20.4508	18.5312	23.6837	24.492	16.4096	18.2281
Supplementary Figure 6C
Time (min)	control							Ang II							Ang II+TMZ							Ang II+QSYQ
0	28.4029	38.0203	50.177	48.994	31.9828	37.4492	24.7214	21.8335	42.4118	52.2345	60.8637	41.0348	50.4903		51.2177	38.8316	64.2604	52.6935	40.1168			44.6216	36.1438	47.6478	65.5973	34.1856
10	61.8086	91.4609	117.488	102.312	80.0793	75.7959	55.0723	44.3948	92.7644	112.915	75.1846	88.6793	20.9305		114.262	53.5656	118.698	11.3833	10.1899			91.4219	84.8522	103.699	124.586
20	68.0218	100.925	133.398	119.691	20.8846	88.4013	110.389	54.7657	114.567	127.878	20.8846	119.691	114.888	19.0027	114.535	62.8834	138.068	14.5963	14.5963	7.803		87.3067	90.9714	120.221	125.728	125.728
30	40.8292	52.5431	64.2919	52.6247	51.6837	51.2377	40.3048	29.6571	49.0674	63.985	25.6123	44.5882	24.2353		118.811	40.8512	62.2408	19.2322	11.1079			57.0076	46.5055	55.8474	84.0363
40	4.7306	2.3409	5.967	8.5833	2.2845	6.2823	6.3639	3.8731	0.8159	4.8953	6.7311	5.7834	12.7603		3.3966	2.8917	9.1801	8.767				4.5186	2.5292	6.4455	12.9726	6.3639
Supplementary Figure 6D
	control						Ang II						TMZ						QSYQ
Complex I	35.4911	24.5582	14.7675	38.9178	53.1958	20.9794	36.9956	43.697	48.9296	14.7377			12.7144	56.4573	-0.918				38.3467	47.8518	34.4143	40.5496	1.9582
Complex II	40.8292	49.0674	63.985	64.2919	52.5431	52.6247	24.2353	25.6123	29.6571				118.811	40.8512	62.2408	19.2322	11.1079		57.0076	46.5055	55.8474	84.0363	26.4347
Complex IV	9.4643	10.3709	15.9098	17.3784	8.322	34.5936	21.8027	14.9635	6.2132	26.2091	-1.9278		0.2729	9.3178	19.3699	3.213	-2.3869		6.1192	16.5217	1.1422
ATP production	50.3526	67.3107	53.3182	33.4057	60.6801	38.3467	-29.5598	14.3209	22.5613	47.6445			63.0442	14.734	54.4377				46.8003	48.7084	56.0514	58.9886
