# Supplementary material for: QiShenYiQi Pill Ameliorates Cardiac Fibrosis After Pressure Overload-Induced Cardiac Hypertrophy by Regulating FHL2 and the Macrophage RP S19/TGF-β1 Signaling Pathway
Source: Front Pharmacol. 2022 Jul 13;13:918335. doi: 10.3389/fphar.2022.918335 (PMC9326396; doi:10.3389/fphar.2022.918335)
Supplement: Supplementary file 4 [file Table1.XLSX]

## Sheet: Sheet1
Sup-Fig 9A
DMEM	QSYQ(10)	QSYQ(100)	QSYQ(1000)
0.875421	0.987975	0.939875	0.835979
1.07648	1.05916	0.976431	0.885041
1.1746	0.985089	1.00529	0.957191
0.973545	1.1823	1.08995	1.01876
1.02742	0.985089	0.998557	0.917749
Sup-Fig 9B
control	AngII	QSYQ(10)	QSYQ(100)
1.20712e-06	2.70676e-06	6.11168e-06	2.37517e-06
2.13106e-06	4.9826e-06	1.85519e-06	1.38182e-06
1.5928e-06	2.9826e-06	5.56572e-06	1.62627e-06
	3.93556e-06	2.80222e-06
Sup-Fig 9C
control	AngII	QSYQ(10)	QSYQ(100)
0.240649	0.666649	0.282241	0.265172
0.237336	0.317538	0.421908	0.224533
0.267016	0.406126	0.280292	0.214641
	0.626332	0.243164
Sup-Fig 9D
control	AngII	QSYQ(10)	QSYQ(100)
0.000176	0.000383	0.001095	0.000378
0.000208	0.00046	0.000662	0.000253
0.000236	0.000607	0.000262	0.000258
	0.000727	0.00048	0.000278
